# Supplementary material for: Evaluation of sparing the pronator quadratus for volar plating of distal radius fractures: a retrospective clinical study
Source: BMC Musculoskelet Disord. 2022 Jun 30;23:625. doi: 10.1186/s12891-022-05576-3 (PMC9245216; doi:10.1186/s12891-022-05576-3)
Supplement: Supplementary file 1 — Additional file 1. [file 12891_2022_5576_MOESM1_ESM.xlsx]

## Sheet: Sheet1
General and follow-up data of patients with traditional volar distal radius fractures
										VAS score				Forearm rotation angle as a percentage of the healthy side														flexor tendon irritation	CTS
Traditional group	Age (years)	Gender	Cause of injury	L/R	Fracture classification	Intraoperative bleeding volume (ML)	The time from injury to operation（D）	Operation time	Fracture healing time (Weeks)	1W	1M	3M	12M	1W	1M	3M	12M	Dienst score(12 Months）	radial height（3D）	1M	3M	palmar tilt（3D）	1M	3M	ulnar inclination	1M	3M
n1	69	Female	fall	L	C2	35	3	75	12	8	6	4	1	40	50	75	100	excellent	12.04	12.14	12.05	11.8	11.9	12.3	22.6	22.5	22.8
n2	62	Female	high fall	L	B2	30	3	75	12	9	7	4	0	40	50	75	90	good	11.7	11.6	11.5	13.2	13.4	13.7	22.5	22.4	22.6
n3	64	Male	fall	L	C1	25	4	65	12	7	6	3	0	45	55	80	100	good	13.58	13.56	13.55	13.2	13.3	13.2	24.7	24.3	24.5	yes
n4	56	Female	fall	R	C1	25	3	70	12	6	5	4	1	40	50	75	95	excellent	12.2	12.3	12.5	11.5	11.4	11.6	23.5	23.6	23.4
n5	75	Female	traffic	R	B1	30	2	70	11	6	5	3	1	45	55	80	95	excellent	11.7	11.6	11.5	12.4	12.3	12.5	22.7	22.5	22.6
n6	64	Female	high fall	L	C1	25	6	75	12	8	5	3	1	40	50	75	95	good	12.17	12.16	12.14	13.2	13.1	13.3	23.9	23.3	23.4
n7	53	Female	fall	L	C1	30	3	75	12	7	6	3	0	50	60	80	100	fair	12.3	12.5	12.28	12.4	12.3	12.4	23	22.8	23.1	yes	yes
n8	60	Female	fall	R	B1	50	4	75	12	8	5	4	1	45	55	75	95	excellent	10.59	11.08	11.06	13.9	13.6	13.8	23.9	23.8	23.6
n9	64	Female	fall	R	C2	55	3	80	11	8	5	3	0	45	55	80	100	excellent	11.86	11.8	11.65	13.6	13.8	13.5	21.4	21.6	21.5
n10	55	Female	high fall	R	C1	35	5	80	12	7	6	3	0	40	50	75	95	excellent	12.94	12.88	12.6	11.6	11.8	11.9	22.5	22.4	22.3
n11	63	Female	fall	L	B2	55	3	80	13	9	6	4	1	45	55	80	95	good	10.9	11.3	11.2	12.6	12.5	12.3	23.1	23.3	23.5
n12	49	Male	fall	L	B3	30	3	75	12	8	6	3	1	40	50	80	95	excellent	12.55	12.56	12.58	10.7	10.9	11.1	23.5	23.3	23.2
n13	53	Male	high fall	R	B1	45	4	85	11	7	5	2	0	45	55	80	100	fair	13.88	13.25	13.68	12.7	12.8	12.6	23.1	23.6	23.5	yes	yes
n14	56	Male	fall	L	B1	45	5	80	12	6	5	3	0	40	50	75	90	excellent	11.6	11.5	11.8	12.5	12.4	12.2	22.6	22.5	22.4
n15	68	Female	fall	L	C2	20	5	75	12	8	6	3	1	50	60	80	95	fair	13.08	13.02	12.9	13.1	13.2	13	22.7	21.9	22.5
n16	62	Female	fall	R	B2	40	5	65	12	8	6	4	0	45	55	75	95	excellent	11.1	11.2	11.1	13.7	13.6	13.5	23.5	23.6	23.5
n17	66	Female	high fall	R	C2	35	5	75	12	7	6	3	1	40	50	75	100	excellent	11.47	11.35	11.2	10.5	10.8	10.4	22.2	22.5	22.6
n18	61	Male	fall	R	B2	35	3	75	11	6	5	4	1	45	55	80	95	good	11.32	11.31	11.32	11.5	11.3	11.5	23	22.9	23
n19	34	Male	high fall	L	B3	30	3	75	12	6	5	3	1	40	50	80	95	good	10.8	10.9	11.2	11.5	11.6	11.5	23.5	23.46	23.6
n20	71	Male	fall	R	B2	25	4	65	11	8	5	3	1	40	50	75	100	fair	11.3	11.4	11.5	12.5	12.3	12.5	23.46	23.45	23.2
n21	22	Male	high fall	R	B1	25	3	70	11	7	6	3	0	40	50	70	95	excellent	10.5	10.6	10.4	12.25	12.16	12.18	22.6	22.58	22.3
n22	37	Male	fall	R	B2	30	2	70	12	8	5	4	1	45	55	80	95	excellent	10.8	10.5	11.1	12.8	12.78	12.77	23.07	23.11	23.12
n23	66	Female	high fall	R	B1	25	6	75	12	8	5	3	0	40	50	80	95	excellent	12.04	12.14	12.05	11.8	11.9	12.3	23.8	23.65	23.66
n24	56	Female	fall	L	B1	30	3	75	12	7	6	3	0	45	55	80	100	good	11.7	11.6	11.5	13.2	13.4	13.7	23.6	23.5	23.55
n25	64	Female	fall	L	B2	50	4	75	11	9	6	4	1	40	50	75	100	good	13.58	13.56	13.55	13.2	13.3	13.2	23.5	23.46	23.6
n26	32	Female	high fall	R	C2	55	3	80	11	8	6	3	1	50	60	80	95	excellent	12.2	12.3	12.5	11.5	11.4	11.6	23.46	23.45	23.2
n27	69	Female	traffic	R	B3	35	5	80	12	7	5	2	0	45	60	80	100	excellent	11.7	11.6	11.5	12.4	12.3	12.5	22.6	22.58	22.3
n28	52	Male	fall	R	B2	55	3	80	12	6	5	3	0	45	55	75	95	good	12.17	12.16	12.14	13.2	13.1	13.3	23.07	23.11	23.12
n29	49	Female	high fall	R	C2	30	3	75	11	7	6	3	0	40	50	75	95	excellent	12.3	12.5	12.28	12.4	12.3	12.4	23.7	23.68	23.56
n30	41	Female	traffic	L	C1	45	4	85	12	9	6	4	1	45	55	75	100	excellent	10.59	11.08	11.06	13.9	13.6	13.8	22.8	22.7	22.78
n31	19	Male	fall	L	B2	45	5	80	12	8	6	3	1	40	55	80	100	excellent	11.86	11.8	11.65	13.6	13.8	13.5	22.25	22.21	22.2
n32	41	Male	fall	L	C2	20	5	75	11	7	5	2	0	45	55	75	95	excellent	12.94	12.88	12.6	11.6	11.8	11.9	23.8	23.65	23.66
n33	18	Male	fall	R	B1	40	5	65	11	6	5	3	0	40	50	80	100	good	10.9	11.3	11.2	12.6	12.5	12.3	23.8	23.65	23.66
n34	29	Male	high fall	R	B3	35	5	75	12	8	6	3	1	50	60	75	95	excellent	12.55	12.56	12.58	10.7	10.9	11.1	23.6	23.5	23.55
n35	34	Male	fall	L	C1	35	3	70	11	8	6	4	0	45	55	80	100	fair	13.88	13.25	13.68	12.7	12.8	12.6	23.5	23.46	23.6
n36	66	Female	high fall	R	C2	40	5	75	12	7	6	3	1	40	50	80	95	excellent	11.6	11.5	11.8	12.5	12.4	12.2	23.46	23.45	23.2
n37	28	Male	fall	L	C1	35	3	75	12	8	5	3	0	45	50	75	100	fair	13.08	13.02	12.9	13.1	13.2	13	22.6	22.58	22.3
n38	64	Male	high fall	L	B1	30	4	65	11	7	6	3	0	40	50	75	95	excellent	11.1	11.2	11.1	13.7	13.6	13.5	23.07	23.11	23.12
n39	67	Female	fall	L	B3	35	3	65	12	9	6	4	1	40	50	80	100	excellent	11.47	11.35	11.2	10.5	10.8	10.4	23.8	23.65	23.66
Application of pronator muscle sparing approach in distal radius fractures General data and follow-up data
Modification group	Age (years)	Gender	Cause of injury	L/R	Fracture classification	Intraoperative bleeding volume (ML)	The time from injury to operation（D）	Operation time	Fracture healing time (Weeks)	1W	1M	3M	12M	1W	1M	3M	12M	Dienst score(12 Months）	radial height（3D）	1M	3M	palmar tilt（3D）	1M	3M	ulnar inclination	1M	3M
n1	55	Female	fall	L	B1	20	3	45	12	6	5	3	1	50	60	85	100	excellent	12.01	12.02	12.01	12.37	12.35	12.34	23.01	23.07	23.04
n2	23	Male	fall	L	B1	25	3	40	12	6	5	3	0	50	65	90	100	excellent	12.03	12.01	12.01	12.36	12.34	12.36	23.02	23.06	23.06
n3	56	Female	fall	R	B1	25	4	45	11	8	4	2	1	45	60	85	95	excellent	12.01	12	12，04	11.9	12.3	12.2	23.02	23.07	23.05
n4	56	Male	fall	R	B1	20	3	65	11	6	3	2	0	45	65	90	95	fair	11.9	12.01	12.03	12.01	12	12.03	25.07	25.06	25.01
n5	68	Female	high fall	L	C1	25	2	55	12	6	4	3	1	45	60	85	95	good	10.9	11.2	11.3	12.4	12.51	12.3	24.1	24.3	24.2
n6	61	Female	fall	L	B2	20	6	55	11	6	3	2	1	55	65	90	100	excellent	12.04	12.03	12.04	12.3	12.29	12.28	23.2	23.19	23.22
n7	63	Female	high fall	L	B3	20	3	60	11	8	4	3	0	55	65	90	100	excellent	11.98	11.99	12.01	13.7	13.06	13.55	23.8	23.76	23.72
n8	56	Female	traffic	R	B2	25	4	70	12	6	3	3	1	55	65	90	100	excellent	11.52	11.55	11.53	13.6	13.55	13.42	23.7	23.68	23.56
n9	61	Female	fall	R	B1	30	3	60	11	8	4	4	1	55	65	90	100	excellent	11.33	11.34	11.32	13.56	13.55	13.48	22.8	22.7	22.78
n10	58	Female	fall	R	B2	25	5	60	12	6	3	3	0	55	65	90	100	good	11.07	11.12	11.23	11.2	11.35	11.21	22.25	22.21	22.2
n11	85	Female	high fall	L	B2	20	3	60	11	6	3	2	0	45	50	80	95	excellent	12.84	12.82	12.6	11.25	11.28	11.3	23.8	23.65	23.66
n12	56	Female	fall	L	B1	20	3	55	11	8	5	2	0	55	60	80	95	excellent	12.55	12.5	12.25	12.2	12.1	12.5	23.6	23.5	23.55
n13	56	Female	high fall	R	B3	20	4	55	12	7	5	3	0	50	60	80	90	good	12.33	12.2	12.2	11.5	11.6	11.5	23.5	23.46	23.6
n14	57	Female	fall	R	B2	25	5	55	11	6	5	3	1	50	60	80	90	excellent	12.14	12.2	12.1	12.5	12.3	12.5	23.46	23.45	23.2
n15	62	Female	high fall	L	C1	20	5	65	12	6	5	3	1	45	55	80	95	excellent	12.55	12.5	12.3	12.25	12.16	12.18	22.6	22.58	22.3
n16	50	Female	fall	R	B1	25	5	60	11	7	5	3	1	50	60	85	95	good	11.23	11.25	11.35	12.8	12.78	12.77	23.07	23.11	23.12
n17	55	Female	fall	L	B2	20	5	65	11	6	3	3	0	55	65	90	100	excellent	11.52	11.55	11.53	13.6	13.55	13.42	23.7	23.68	23.56
n18	55	Female	fall	R	B1	20	3	65	11	8	4	4	0	50	60	85	95	excellent	11.33	11.34	11.32	13.56	13.55	13.48	22.8	22.7	22.78
n19	68	Female	high fall	R	C2	35	3	60	12	6	3	3	0	45	55	85	95	good	11.07	11.12	11.23	11.2	11.35	11.21	22.25	22.21	22.2
n20	29	Male	fall	R	B3	20	4	65	11	6	3	2	0	50	60	90	100	good	12.84	12.82	12.6	11.25	11.28	11.3	23.8	23.65	23.66
n21	56	Male	high fall	L	C1	25	3	55	12	8	5	2	0	55	65	90	100	excellent	12.55	12.5	12.25	12.2	12.1	12.5	23.6	23.5	23.55
n22	55	Female	high fall	L	B3	20	2	50	11	7	5	3	1	55	65	90	100	good	12.33	12.2	12.2	11.5	11.6	11.5	23.5	23.46	23.6
n23	52	Female	fall	L	C1	20	6	50	11	6	3	2	0	55	65	90	100	excellent	12.84	12.82	12.6	11.25	11.28	11.3	23.8	23.65	23.66
n24	51	Female	fall	R	C2	25	3	50	11	8	5	2	0	45	55	90	100	excellent	12.55	12.5	12.25	12.2	12.1	12.5	23.6	23.5	23.55
n25	55	Male	fall	R	C1	30	4	45	12	7	5	3	0	55	65	90	100	excellent	12.33	12.2	12.2	11.5	11.6	11.5	23.5	23.46	23.6
n26	56	Male	high fall	R	B3	25	3	55	11	6	5	3	1	50	60	90	100	fair	12.14	12.2	12.1	12.5	12.3	12.5	23.46	23.45	23.2
n27	45	Male	high fall	L	C2	20	5	50	11	6	5	3	1	50	60	90	100	good	12.55	12.5	12.3	12.25	12.16	12.18	22.6	22.58	22.3
n28	66	Male	fall	R	C1	20	3	45	12	7	5	3	1	45	55	85	95	excellent	11.23	11.25	11.35	12.8	12.78	12.77	23.07	23.11	23.12
n29	54	Female	fall	R	B3	20	3	50	12	6	3	3	0	50	60	85	95	excellent	11.52	11.55	11.53	13.6	13.55	13.42	23.7	23.68	23.56
n30	38	Female	high fall	R	C2	25	4	60	12	8	4	4	0	55	65	90	100	excellent	11.33	11.34	11.32	13.56	13.55	13.48	22.8	22.7	22.78
n31	59	Female	fall	R	B2	20	5	50	11	6	3	3	0	50	60	85	95	excellent	11.07	11.12	11.23	11.2	11.35	11.21	22.25	22.21	22.2
n32	49	Female	fall	L	B3	25	5	45	12	6	3	2	0	45	55	80	95	good	12.84	12.82	12.6	11.25	11.28	11.3	23.8	23.65	23.66
n33	44	Male	fall	L	B1	20	5	50	11	6	5	3	1	50	60	85	95	excellent	12.84	12.82	12.6	11.25	11.28	11.3	23.8	23.65	23.66
n34	49	Male	high fall	L	C1	20	5	55	12	7	5	3	1	55	65	90	100	excellent	12.55	12.5	12.25	12.2	12.1	12.5	23.6	23.5	23.55
n35	43	Male	high fall	L	C2	35	3	55	11	6	3	3	0	55	65	90	100	good	12.33	12.2	12.2	11.5	11.6	11.5	23.5	23.46	23.6
n36	23	Female	traffic	R	B3	25	5	45	12	8	4	4	0	55	65	90	100	excellent	12.14	12.2	12.1	12.5	12.3	12.5	23.46	23.45	23.2
n37	33	Male	high fall	R	C2	20	3	55	11	6	3	3	0	45	55	85	95	excellent	12.55	12.5	12.3	12.25	12.16	12.18	22.6	22.58	22.3
L：Left
R：Right
D：Day
W：Week
M：Month
VAS score： Visual Analog Scale score
CTS：Carpal Tunnel Syndrome
Fracture classification:Fracture of distal radius Ao typing
M:Male
F:Fale
ML:milliliter
